# Supplementary material for: Collaborative Studies for the Detection of Taenia spp. Infections in Humans within CYSTINET, the European Network on Taeniosis/Cysticercosis
Source: Microorganisms. 2021 May 29;9(6):1173. doi: 10.3390/microorganisms9061173 (PMC8229687; doi:10.3390/microorganisms9061173)
Supplement: Supplementary file 1 [file microorganisms-09-01173-s001.zip › Table S1.xlsx]

## Sheet: copro-micro
Supplementary Table 1: Breakdown of the microscopic-coprological Ring Trial results
Lab Code	Sample Code	test (1, saline and iodine wet mount preparations of faecal smears for direct examination; 2, microscopic examination after concentration (whether by sedimentation or flotation); 3, Kato-Katz followed by Ziehl-Neelsen staining)	Truth (0 neg, 1 pos)	Result (0 negative, 1 positive, )
B	20	1	0	0
B	21	1	1	1
B	22	1	1	1
B	23	1	1	1
B	24	1	0	0
B	20	2	0	0
B	21	2	1	1
B	22	2	1	1
B	23	2	1	1
B	24	2	0	0
C	20	1	0	0
C	21	1	1	1
C	22	1	1	1
C	23	1	1	1
C	24	1	0	0
C	20	2	0	0
C	21	2	1	1
C	22	2	1	1
C	23	2	1	1
C	24	2	0	0
D	20	2	0	0
D	21	2	1	1
D	22	2	1	1
D	23	2	1	1
D	24	2	0	0
E	20	2	0	0
E	21	2	1	1
E	22	2	1	1
E	23	2	1	1
E	24	2	0	0
F	20	2	0	0
F	21	2	1	1
F	22	2	1	1
F	23	2	1	1
F	24	2	0	0
H	20	1	0	0
H	21	1	1	1
H	22	1	1	1
H	23	1	1	1
H	24	1	0	0
H	20	2	0	0
H	21	2	1	1
H	22	2	1	1
H	23	2	1	1
H	24	2	0	0
K	20	1	0	0
K	21	1	1	1
K	22	1	1	1
K	23	1	1	1
K	24	1	0	0
K	20	2	0	0
K	21	2	1	1
K	22	2	1	1
K	23	2	1	1
K	24	2	0	0
R	20	2	0	0
R	21	2	1	1
R	22	2	1	1
R	23	2	1	1
R	24	2	0	0
S	20	2	0	0
S	21	2	1	1
S	22	2	1	1
S	23	2	1	0
S	24	2	0	0
W	20	1	0	0
W	21	1	1	1
W	22	1	1	1
W	23	1	1	1
W	24	1	0	0
W	20	2	0	0
W	21	2	1	1
W	22	2	1	1
W	23	2	1	1
W	24	2	0	0
Y	20	1	0	0
Y	21	1	1	1
Y	22	1	1	1
Y	23	1	1	1
Y	24	1	0	0
Y	20	2	0	1
Y	21	2	1	1
Y	22	2	1	1
Y	23	2	1	1
Y	24	2	0	0
Z	20	1	0	0
Z	21	1	1	1
Z	22	1	1	1
Z	23	1	1	1
Z	24	1	0	0
Z	20	3	0	0
Z	21	3	1	1
Z	22	3	1	1
Z	23	3	1	1
Z	24	3	0	0
