# Supplementary material for: Collaborative Studies for the Detection of Taenia spp. Infections in Humans within CYSTINET, the European Network on Taeniosis/Cysticercosis
Source: Microorganisms. 2021 May 29;9(6):1173. doi: 10.3390/microorganisms9061173 (PMC8229687; doi:10.3390/microorganisms9061173)
Supplement: Supplementary file 1 [file microorganisms-09-01173-s001.zip › Table S2.xlsx]

## Sheet: copro-molecular
Supplementary Table 2: Breakdown of the molecular-coprological Ring Trial results
Lab Code	Sample Code	Test (1, RT-PCR (Tsol 9); 2, RT-PCR (HDP2); 3, c- PCR (Tsol 9); 4, c- PCR (HDP2), 5, PCR-ces 12 (1); 6, PCR-ces 16(2); 7, PCR (3); 8, c-PCR (ITS); 9, Semi-nested PCR + RFLP (4); 10, PCR-RLFP (5); 11, PCR (6); 12, Sanger sequencing)	Truth (0 neg, 1 pos)	Result (0 negative, 1 positive, )
B	25	5	1	0
B	26	5	0	0
B	27	5	0	0
B	28	5	1	0
B	29	5	1	0
B	25	6	1	1
B	26	6	0	0
B	27	6	0	0
B	28	6	1	0
B	29	6	1	0
B	25	12	1	1
B	26	12	0	0
B	27	12	0	0
B	28	12	1	0
B	29	12	1	0
C	25	1	1	1
C	26	1	0	0
C	27	1	0	0
C	28	1	1	0
C	29	1	1	1
C	25	2	1	0
C	26	2	0	0
C	27	2	0	0
C	28	2	1	0
C	29	2	1	1
C	25	3	1	0
C	26	3	0	0
C	27	3	0	0
C	28	3	1	0
C	29	3	1	1
C	25	4	1	0
C	26	4	0	0
C	27	4	0	0
C	28	4	1	0
C	29	4	1	1
D	25	10	1	0
D	26	10	0	0
D	27	10	0	0
D	28	10	1	0
D	29	10	1	1
D	25	11	1	1
D	26	11	0	0
D	27	11	0	0
D	28	11	1	0
D	29	11	1	0
E	25	9	1	1
E	26	9	0	0
E	27	9	0	0
E	28	9	1	0
E	29	9	1	0
L	25	7	1	1
L	26	7	0	0
L	27	7	0	0
L	28	7	1	1
L	29	7	1	1
S	25	8	1	0
S	26	8	0	0
S	27	8	0	0
S	28	8	1	0
S	29	8	1	0
